# Supplementary material for: Synthesis and Combination Studies of Novel Dipeptide Nitriles with Curcumin for a Potent Synergistic Action Against Rhodesain, Cysteine Protease of Trypanosoma brucei rhodesiense
Source: Pharmaceuticals (Basel). 2025 Jun 5;18(6):847. doi: 10.3390/ph18060847 (PMC12195826; doi:10.3390/ph18060847)
Supplement: Supplementary file 1 [file pharmaceuticals-18-00847-s001.zip]

Archive with 1 entries (1 files):
- pharmaceuticals-3653940-supplementary.pdf
